# Supplementary material for: Non-oral manifestations in adults with a clinical and molecularly confirmed diagnosis of periodontal Ehlers-Danlos syndrome
Source: Front Genet. 2023 May 31;14:1136339. doi: 10.3389/fgene.2023.1136339 (PMC10264792; doi:10.3389/fgene.2023.1136339)
Supplement: Supplementary file 2 [file Table1.xlsx]

## Sheet: Sheet1
Individual	P1	P2	P3	P4	P5	P6	P7	P8	P9	P10	P11	P12	P13	P14	P15	P16	P17	P18	P19	P20	P21	Total
Gender	F	M	F	F	F	M	F	F	F	M	F	F	F	F	F	F	F	M	F	M	F=17	M=5; F=16
Age at molecular diagnosis	33	69	73	69	60	21	40	45	59	34	41	30	39	45	24	75	28	35	33	29	26
Gene	C1R	C1R	C1R	C1R	C1R	C1R	C1R	C1R	C1R	C1R	C1R	na	C1R	C1R	C1R	C1R	C1R	C1R	C1R	C1R	C1R	C1R=20
Variant	c.(1273+1_1274-1)_(1348+1_1349-1)del	c.707T>C	c.689T>C	c.689T>C	c.(1273+1_1274-1)_(1348+1_1349-1)del	c.1073G>A	c.689T>C	c.689T>C	c.702_711delinsT	c.702_711delinsT	c.926G>A	na	c.869A>G	c.149_150TC>AT	c.149_150TC>AT	c.1339T>C	c.628T>G	c.1113C>G	c.1113C>G	c.1073G>T	c.1073G>T
Protein	exon 10 deletion	p.(Phe236Ser)	p.(Leu230Pro)	p.(Leu230Pro)	exon 10 deletion	p.(Cys358Tyr)	p.(Leu230Pro)	p.(Leu230Pro)	p.(Lys235_Leu237del)	p.(Lys235_Leu237del)	p.(Cys309Tyr)	na	p.(Asp290Gly)	p.(Val50Asp)	p.(Val50Asp)	p.(Cys447Arg)	p.(Tyr210Asp)	p.(Cys371Trp)	p.(Cys371Trp)	p.(Cys358Phe)	p.(Cys358Phe)
Transmission Electron Microscopy		irregular collagen packing	clumping elastic fibres, scarring with haemosiderin deposition, inflammatory changes with nodular aggregates of lymphocytes mainly perivascular, fragmentation leading to clumping of elastin						Collagen fibrils look small, variability in fibril diameter, suggestive of intracellular oedema however dermis is not oedematous				dense packing of collagen fibres, no variation in collagen diameter, no abnormal fibres, some areas of kinking, normal fibroblasts, normal elastin						no collagen flowers, normal fibril diameter		Single collagen flower, several small collagen fibrils, increase in protein filled RER.	6
Fibroblast studies			increased levels of collagen III production with excessive collagenase	reduced collagen III signal but normal procollagen 3		normal col III					normal col III	normal col III production	normal col III production									6
Dental
Periodonititis	+	+	+	+	+	+	+	+	U	+	U	U	+	+	+	+	+	+	+	+	+	18
Lack of attached gingiva	+	+	+	+	+	+	+	+	U	+	U	U	+	+	+	+	+	+	+	+	+	18
Dermatological features
Thin skin and location	+ arms, chest	+	+	+ shin	+ arms, chest	+ chest, sacrum	-	-	U	-	+ Hands,chest	U	+ face, chest	-	-	+ shin, breast, knees, axillae	-	+ generalised	+L17 generalised	+ Mild generalised	+, generalised	13
Hyperextensibiliy	-	-	-	-	-	-	-	-	+	-	-	U	-	-	-	U	-	+	-	+	+	4
Fragility and location	-	+ generalised	+ shins	+ shins	+ shins	+ lower limbs	+ lower limbs and vulva	+ lower limbs and vulva	+	+ shins	U	U	+ shins	-	-	+ shins	-	+	+, generalised	+, generalised	+, generalised	15
Easy bruising	+	+	+	+	+	+	+	+	+	+	+	U	+	+	+	+	-	+	+	+	+	19
Long term bruising and location	-	+ shins	+ shins	+ shins	-	+	U	+ shins	U	+	U	U	-	-	-	U	-	+ shins	+ shins	+ shins	+ knees	11
Pretibial discolouration	-	+	+	+	+	+	+	+	+	+	+	+	+	-	-	+	-	+	+	+	+	17
Symmetrical discolouration	-	+	+	+	+	+	+	+ plus pigment on right calf	+	+	+	+	+ plus pigment on right calf	-	-	+	-	+	+	+ plus pigment on right calf	+	17
Abnormal scarring	+ atrophic	-	+ widened	+ atrophic	-	+ atrophic	-	-	U	+ widened	-	U	+ atrophic	-	-	+ widened	-	-	+ atrophic	-	+ atrophic	9
Thread veins	+	+	+	+	-	-	-	-	+	-	U	U	-	-	-	-	-	-	+	-	-	6
Medical skin issues	rosacea	BCC x2		Pruritis; stasis eczema	PPP; Lymphoedema secondary to lymph node removal for endocervical cancer treatment	skin graft post injury to leg		Acne; poor wound healing		SLE; wound infections				rosacea Reynauds Syndrome	rosacea			Poor wound healing			Poor wound healing
Other								Trauma to shins results in redness, swelling and then bruising					Trauma to shins results in redness, swelling and then bruising
Birth and infancy
Premature rupture of membranes	U	-	-	-	U	-	+	-	U	+	U	U	U	-	-	-	-	-	-	-	-	2
Breech	+	U	U	U	U	-	-	U	U	U	U	U	U	-	-	-	-	-	-	-	-	1
Congenital joint dysplasia	U	U	U	U	U	U	-	U	U	U	U	U	U	-	-	-	-	-	-	-	-	0
Talipes Equi-varus	U	U	U	U	U	+	-	U	U	U	U	U	U	-	-	-	-	-	-	-	-	1
Musculoskeletal
Beighton score	0.222222	0/8	0 / 9	0 / 8	1 / 9	7 / 9	4 / 9	0 / 8	5/9	0/8	U	U	2/9	1/9	1/9	0/9	6/9	0/9	3/9	8/9	9/9	5
Joint pain, age (yrs)	+	-	+	-	+	-	+	+	+	+	U	U	+	-	-	-	18	33	-	29	-	11
	10						40	10	20	18
Dislocation/subluxations	-	+	-	-	-	-	+	-	-	U	U	U	-	-	-	+	-	+	-	-	-	4
Spinal abnormalities	+	-	-	+	U	+	-	-	U	-	U	U	-	-	-	-	-	-	-	-	-	3
Foot abnormality	-	-	+	+	-	U	+	-	+	+	U	U	-	-	-	+	+	-	+	-	-	8
Gastrointestinal
Hernia	+	-	+	+	-	U	-	-	-	+	U	U	-	-	-	-	-	-	-	+	-	5
Irritable bowel disease	-	-	-	-	-	-	-	-	-	-	U	U	-	-	-	-	-	-	-	-	-	0
Diverticular disease	-	-	+	+	+	-	-	+	-	-	U	U	-	-	-	+	-	-	-	-	-	5
Cardiovascular
Echocardiographic abnormality	U	U	U	U	U	-	U	U	U	-	U	U	U	-	-	-	-	-	-	-	-	0
Prominent vasculature	U	+	+	+	+	U	-	-	+	U	U	U	-	-	-	+	-	+	+	-	+	9
Varicose veins	-	U	+	+	+	U	-	+	+	-	-	-	+	-	-	-	-	+	-	-	+	8
Aneurysm	U	U	-	U	-	U	-	U	U	U	U	U	U	n/a	n/a	n/a	-	+	+	-	-	2
Aneurysm : vessel location																		Cerebral aneurysm projecting posteriorly from left ICA/ACA junction	right internal carotid artery aneurysm
Dysmorphic features
Thin vermillion of the lips	-	-	-	+	-	-	+	+	U	+	+	+	+	-	-	+	-	+	+	-	-	10
Micrognathia	-	-	-	-	-	-	-	-	U	-	-	-	-	-	-	-	-	-	-	-	-	0
Proptosis	-	+	-	-	+	+	-	-	U	+	U	U	+	-	-	+	-	+	+	-	-	8
Narrow nose	-	+	-	+	-	+	-	-	U	+	U	U	-	-	-	-	-	U	+	-	-	5
Short philtrum	-	-	-	-	-	-	-	-	U	-	U	U	-	-	-	-	-	U	-	-	-	0
Narrow mouth	-	-	-	+	-	-	-	-	U	-	U	U	-	-	-	-	-	+	-	+	-	3
High palate	-	U	-	-	-	U	-	-	U	-	U	U	-	-	-	-	+	+	U	-	-	2
Infectious disease
Prone to infections	-	U	U	-	+	U	U	+	U	U	U	U	U	+	+	+	+	-	-	-	+	7
Type					sinusitis			tonsillitis						laryngitis 4-5x/year	cystitis 2x/year	Recurrent airway infections in childhood	Pyelonephritis of duplex kidney				Non specific infections
Obstetrics
Obstetric complications	-	na	+	U	-	na	+	-	U	na	na	na	-	+	na	-	na	na	-	na	-	3
Surgical
Organ rupture	-	U	+ diverticular pouch	U	-	U	-	-	-	U	+, bowel	-	-	-	-	-	-	-	-	-	-	2
Ear, nose and throat
Voice changes (age of onset in years)	-	+ 55	-	-	-	+ 19	-	-	-	-	U	U	+ 20	+ U	-	+ U	-	+ 19	-	+ 14	+ U	8
Pathology		Subglottic stenosis; Osseous metaplasia of tracheal rings; Vocal cord intermission and regurgitation											subglottic ste-sis below the larynx; abnormality of cricoarytenoid joint	Recurrent laryngitis		U	-	vocal cord sulci		U	Tracheal stenosis
Management		tracheal resection											surgical correction	antibiotics				speech and language therapy			Surgical correction
Complications		mid anastomastic striture treated via laser bronchoscopy																			Surgical resection of scar tissue with local steroid injections
Deafness	-	+	-	+ Asymmetric sensorineural hearing loss	-	-	-	-	-	-	U	U	-	-	-	-	-	-	-	-	tinnitus	3
Other				vertigo with left sided peripheral vestibular system lesion																.
Central nervous system
Leukodystrophy (age at scan in years)	U	U	U	+, 64	U	U	+, 41	+, 46	U	U	U	+, 30	U	U	U	U	-, 30	+, 38	+, 36	+, 33	+, 30	8/9
Psychological symptoms	+	-	+	-	+	+	+	+	-	+	-	-	-	-	-	-	-	+	+	+	-	10
Tremor	-	+	-	-	-	-	+	-	-	U	-	-	-	-	-	-	-	+	-	-	-	3
Loss of concentration	-	-	-	-	U	-	+	-	+	U	U	U	-	-	-	-	-	+	-	+	+	5
Diplopia	-	-	-	+	-	-	-	-	-	-	U	U	-	-	-	-	-	-	-	-	-	1
Loss of speech	-	-	-	-	-	-	-	-	-	-	U	U	-	-	-	-	-	-	-	-	-	0
Spasticity	-	-	-	-	-	-	-	-	-	-	U	U	-	-	-	-	-	-	-	-	-	0
Memory loss	-	-	-	-	-	U	-	+	+	U	U	U	+	-	-	-	-	-	-	+	-	4
Headache	+	-	-	+	-	U	+	+	U	U	U	U	-	-	-	+	-	+	+	+	+	9
Migraine	-	-	-	-	-	-	+	+	U	U	U	U	-	-	-	+	-	+	-	+	+	6
Incontinence	+	-	-	-	-	-	+	-	-	U	U	U	U	-	-	U	-	-	-	-	-	2
Back pain	+	-	-	-	+	-	+	+	+	+	U	U	U	-	-	+	-	+	-	+	-	9
Other				partial bilateral palsy of 4th cranial nerve												transitory ischemic attack with amarousis fugax
